# Supplementary material for: Xenofree generation of limbal stem cells for ocular surface advanced cell therapy
Source: Stem Cell Res Ther. 2019 Dec 4;10:374. doi: 10.1186/s13287-019-1501-9 (PMC6894225; doi:10.1186/s13287-019-1501-9)
Supplement: Supplementary file 2 — Additional file 2: Table S1. Primary and secondary antibodies. Table S2. Primers and sequences. [file 13287_2019_1501_MOESM2_ESM.zip]

Archive with 2 entries (2 files):
- TableS2-SuppData-NietoNicolau.docx
- TableS1-SuppDat-NietoNicolau.docx
